# Supplementary material for: Methodological reflections on health system-oriented assessment of maternity care in 16 hospitals in sub-Saharan Africa: an embedded case study
Source: Health Policy Plan. 2022 Sep 10;37(10):1257–66. doi: 10.1093/heapol/czac078 (PMC9661265; doi:10.1093/heapol/czac078)
Supplement: czac078_Supp [file czac078_supp.zip]

Archive with 2 entries (2 files):
- Supplementary file 1.docx
- Supplementary file 2.docx
